# Supplementary material for: Supramolecular Chirogenesis in Porphyrin-Based Systems: Chirality Transfer from Anionic Chiral Surfactants to Cationic, Achiral Porphyrins
Source: Int J Mol Sci. 2025 Nov 24;26(23):11330. doi: 10.3390/ijms262311330 (PMC12691959; doi:10.3390/ijms262311330)
Supplement: Supplementary file 1 [file ijms-26-11330-s001.zip]

Archive with 1 entries (1 files):
- ijms-3961131-supplementary.pdf
